# Supplementary material for: The Effect of Transcranial Electrical Stimulation on the Recovery of Sleep Quality after Sleep Deprivation Based on an EEG Analysis
Source: Brain Sci. 2023 Jun 9;13(6):933. doi: 10.3390/brainsci13060933 (PMC10295838; doi:10.3390/brainsci13060933)
Supplement: Supplementary file 1 [file brainsci-13-00933-s001.zip]

Archive with 1 entries (1 files):
- brainsci-2383199-supplementary.pdf
